# Supplementary material for: New tools for evaluating LQAS survey designs
Source: Emerg Themes Epidemiol. 2014 Feb 15;11:2. doi: 10.1186/1742-7622-11-2 (PMC3931287; doi:10.1186/1742-7622-11-2)
Supplement: Additional file 1 — lqasdesign R package. Additional file 2 contains the lqasdesign R package. [file 1742-7622-11-2-S1.zip]

Archive with 38 entries (29 files):
- lqasdesign/
- lqasdesign/DESCRIPTION
- lqasdesign/designsurvey/
- lqasdesign/designsurvey/server.R
- lqasdesign/designsurvey/ui.R
- lqasdesign/doc/
- lqasdesign/doc/index.html
- lqasdesign/doc/manual.pdf
- lqasdesign/doc/manual.Rnw
- lqasdesign/help/
- lqasdesign/help/aliases.rds
- lqasdesign/help/AnIndex
- lqasdesign/help/lqasdesign.rdb
- lqasdesign/help/lqasdesign.rdx
- lqasdesign/help/paths.rds
- lqasdesign/html/
- lqasdesign/html/00Index.html
- lqasdesign/html/R.css
- lqasdesign/INDEX
- lqasdesign/MD5
- lqasdesign/Meta/
- lqasdesign/Meta/hsearch.rds
- lqasdesign/Meta/links.rds
- lqasdesign/Meta/nsInfo.rds
- lqasdesign/Meta/package.rds
- lqasdesign/Meta/Rd.rds
- lqasdesign/Meta/vignette.rds
- lqasdesign/NAMESPACE
- lqasdesign/postsurvey/
- lqasdesign/postsurvey/server.R
- lqasdesign/postsurvey/ui.R
- lqasdesign/R/
- lqasdesign/R/lqasdesign
- lqasdesign/R/lqasdesign.rdb
- lqasdesign/R/lqasdesign.rdx
- lqasdesign/surveyprior/
- lqasdesign/surveyprior/server.R
- lqasdesign/surveyprior/ui.R
