# Supplementary material for: New tools for evaluating LQAS survey designs
Source: Emerg Themes Epidemiol. 2014 Feb 15;11:2. doi: 10.1186/1742-7622-11-2 (PMC3931287; doi:10.1186/1742-7622-11-2)
Supplement: Additional file 1 — lqasdesign R package. Additional file 2 contains the lqasdesign R package. [file 1742-7622-11-2-S1.zip › lqasdesign/DESCRIPTION]

Package: lqasdesign
Type: Package
Title: Design of LQAS surveys
Version: 1.0
Date: 2012-03-22
Author: Lauren Hund
Maintainer: Lauren Hund <lbhund@gmail.com>
Description: Designs LQAS surveys
Depends: VGAM, shiny
License: GPL
Built: R 2.15.2; ; 2014-02-07 20:17:45 UTC; windows
