# Supplementary material for: New tools for evaluating LQAS survey designs
Source: Emerg Themes Epidemiol. 2014 Feb 15;11:2. doi: 10.1186/1742-7622-11-2 (PMC3931287; doi:10.1186/1742-7622-11-2)
Supplement: Additional file 1 — lqasdesign R package. Additional file 2 contains the lqasdesign R package. [file 1742-7622-11-2-S1.zip › lqasdesign/help/AnIndex]

lqasdesign-package	lqasdesign-package
boc	boc
designeval	designeval
doublesampling	doublesampling
lqas	lqas
lqascluster	lqascluster
lqasdesign	lqasdesign-package
lqasdiff	lqasdiff
lqasrisk	lqasrisk
makeprior	makeprior
oc	oc
plot.doublelqas	plot.doublelqas
plot.lqas	plot.lqas
plot.prior	plot.prior
postest	postest
postplot	postplot
print.summary.lqaseval	print.summary.lqaseval
summary.doublelqas	summary.doublelqas
summary.lqas	summary.lqas
summary.lqasdiff	summary.lqasdiff
summary.lqaseval	summary.lqaseval
summary.prior	summary.prior
