# Supplementary material for: New tools for evaluating LQAS survey designs
Source: Emerg Themes Epidemiol. 2014 Feb 15;11:2. doi: 10.1186/1742-7622-11-2 (PMC3931287; doi:10.1186/1742-7622-11-2)
Supplement: Additional file 1 — lqasdesign R package. Additional file 2 contains the lqasdesign R package. [file 1742-7622-11-2-S1.zip › lqasdesign/INDEX]

boc                     Constructs Bayesian OC curves
designeval              Evaluates properities of an LQAS design
doublesampling          LQAS double sampling survey design
lqas                    LQAS survey design
lqascluster             LQAS survey design for cluster sampling surveys
lqasdesign-package      LQAS survey design
lqasdiff                LQAS design with uncertainty in p*
lqasrisk                Calculates LQAS risks
makeprior               Makes a beta prior distribution for coverage.
oc                      Returns OC probabilities for LQAS design
plot.doublelqas         Plot OC and Risk curves for LQAS double
                        sampling design
plot.lqas               Plot OC and Risk curves for LQAS design
plot.prior              Plot prior distribution
postest                 LQAS postestimation
postplot                LQAS postestimation desntiy plot
print.summary.lqaseval
                        Print function for LQAS design evaluation
summary.doublelqas      Summarize LQAS double sampling design
summary.lqas            Summarize LQAS design
summary.lqasdiff        Summary function for lqasdiff object.
summary.lqaseval        Summary function for LQAS design evaluation
summary.prior           Summarize prior information for LQAS design
