# Supplementary material for: New tools for evaluating LQAS survey designs
Source: Emerg Themes Epidemiol. 2014 Feb 15;11:2. doi: 10.1186/1742-7622-11-2 (PMC3931287; doi:10.1186/1742-7622-11-2)
Supplement: Additional file 1 — lqasdesign R package. Additional file 2 contains the lqasdesign R package. [file 1742-7622-11-2-S1.zip › lqasdesign/MD5]

d8d41bd40dc2eecb02f09906127871d2 *DESCRIPTION
e2f73fac61cda9f4f987eb3b6cf4484c *INDEX
226e104bc8c728e361d288e4e63d53d0 *Meta/Rd.rds
5dd0fad3922023258b876f98edbdff02 *Meta/hsearch.rds
af2b1e960e76f5d017bfca3737dbd1ac *Meta/links.rds
a7021682df3efac3f7a7529e4178414c *Meta/nsInfo.rds
7db84ae585b2c296bbcca7eb8371b441 *Meta/package.rds
f82e0c8aa2b14a625261ffa8f73f8925 *Meta/vignette.rds
4c19d1c2f12bedf2c55e7eed2f2a664f *NAMESPACE
240d28d145138a75831809e31a480bad *R/lqasdesign
790f8d1547caea50a45585c2821f4607 *R/lqasdesign.rdb
e2c7365ad663ef530aa3b55a201acd14 *R/lqasdesign.rdx
0172b10dbe363bbcdc333ed90888dd14 *designsurvey/server.R
b7b44f05c0a7db179d621e87ecebf8d8 *designsurvey/ui.R
7601b999120de32cc6b263ec54c64b37 *doc/index.html
65330c36ea42680982a774c825b51168 *doc/manual.Rnw
df284e0793f0e4bb0c43f785e09a7995 *doc/manual.pdf
6138f6c58b5d3bdb4db489af0e15cc4a *help/AnIndex
beeb56cf1163dbe0c0284439683205e9 *help/aliases.rds
5ade620c4948f219bafc463714ad51a9 *help/lqasdesign.rdb
f9ccd2d9dfc33454a5deb722f0f73c3a *help/lqasdesign.rdx
bd8c45dcabc83301c3f341066a2fe6d5 *help/paths.rds
83d973c9be9ed6ecc93e58f87609d1ed *html/00Index.html
444535b9cb76ddff1bab1e1865a3fb14 *html/R.css
0172b10dbe363bbcdc333ed90888dd14 *postsurvey/server.R
b7b44f05c0a7db179d621e87ecebf8d8 *postsurvey/ui.R
35b1f6704259039a8c19807421309963 *surveyprior/server.R
83d496b4291094985810d49a47bdc114 *surveyprior/ui.R
