# Supplementary material for: New tools for evaluating LQAS survey designs
Source: Emerg Themes Epidemiol. 2014 Feb 15;11:2. doi: 10.1186/1742-7622-11-2 (PMC3931287; doi:10.1186/1742-7622-11-2)
Supplement: Additional file 1 — lqasdesign R package. Additional file 2 contains the lqasdesign R package. [file 1742-7622-11-2-S1.zip › lqasdesign/NAMESPACE]

exportPattern(boc,
designeval,
designsurvey,
lqas,
lqascluster,
lqasrisk,
makeprior,
oc,
plot.doublelqas,
plot.lqas,
plot.prior,
postest,
postplot,
print.summary.lqaseval,
summary.doublelqas,
summary.lqas,
summary.lqaseval,
summary.prior)
