# Supplementary material for: New tools for evaluating LQAS survey designs
Source: Emerg Themes Epidemiol. 2014 Feb 15;11:2. doi: 10.1186/1742-7622-11-2 (PMC3931287; doi:10.1186/1742-7622-11-2)
Supplement: Additional file 1 — lqasdesign R package. Additional file 2 contains the lqasdesign R package. [file 1742-7622-11-2-S1.zip › lqasdesign/surveyprior/server.R]

require(shiny)

shinyServer(function(input, output) {

  	design <- reactive({
    		makeprior(mean=input$mean, sd=input$sd)
		
 	})

   	#Generate a plot 
  	output$Plot <- renderPlot({
		designout <- design()
    		plot(designout)
  	})

  	# Generate a summary 
  	output$Summary <- renderPrint({
		designout <- design()
  	  	summary(designout)
  	})
})
