# Supplementary material for: New tools for evaluating LQAS survey designs
Source: Emerg Themes Epidemiol. 2014 Feb 15;11:2. doi: 10.1186/1742-7622-11-2 (PMC3931287; doi:10.1186/1742-7622-11-2)
Supplement: Additional file 1 — lqasdesign R package. Additional file 2 contains the lqasdesign R package. [file 1742-7622-11-2-S1.zip › lqasdesign/surveyprior/ui.R]

require(shiny)

shinyUI(pageWithSidebar(

  	# Application title
  	headerPanel("LQAS Design"),

  	# Sidebar 
	sidebarPanel(
	h3("Prior Parameters"),
    	numericInput("mean", "Mean:", 0.5),
    	numericInput("sd", "Standard Deviation:", 0.1)
  	),

  	# Show the summary and plot
  	mainPanel(
		tabsetPanel(
     			tabPanel("Summary", h3("Summary of prior"), verbatimTextOutput("Summary")),
			tabPanel("Plot", plotOutput("Plot"))
    		)
  	)
))
